# Supplementary material for: How Can Ten Fingers Shape a Pot? Evidence for Equivalent Function in Culturally Distinct Motor Skills
Source: PLoS One. 2013 Nov 27;8(11):e81614. doi: 10.1371/journal.pone.0081614 (PMC3842241; doi:10.1371/journal.pone.0081614)
Supplement: Supporting Information S3 — Details of the Principal Components Analysis of the Elliptical Fourier Coefficients. The first sheet of the document contains the 15 pairs of Elliptical Fourier Coefficients for all the vessel profiles (groups and masses combined); the second sheet contains the percentages of variance explained by the first 10 PCs, the cumulative percentages of variance explained by the first 10 PCs, the Eigenvalues for the first 4 PCs, and the Eigenvectors (factor loadings) for the 15 pairs of Elliptical Fourier Coefficients. (XLS) [file pone.0081614.s003.xls]

## Sheet: EllipticalCoefFourier
Potter	Group	Mass (kg)	trials	CfA01	CfB01	CfA02	CfB02	CfA03	CfB03	CfA04	CfB04	CfA05	CfB05	CfA06	CfB06	CfA07	CfB07	CfA08	CfB08	CfA09	CfB09	CfA10	CfB10	CfA11	CfB11	CfA12	CfB12	CfA13	CfB13	CfA14	CfB14	CfA15	CfB15
1	French	0.75	1	1.09693	1	0.01791	0.02843	0.01265	0.05203	0.00555	0.00957	0.00524	0.02593	0.00304	0.00395	0.00259	0.01179	0.0024	0.00556	0.00629	0.00098	0.00219	0.00221	0.00195	0.00636	0.00292	0.00212	0.00239	0.00362	0.0001	0.00279	0.0014	0.00113
1	French	0.75	2	1.12235	1	0.00089	0.01966	0.00185	0.04335	0.00466	0.00728	0.00343	0.01134	0.00467	0.00442	0.00792	0.01751	0.00064	0.00459	0.00864	0.00641	0.00015	0.00094	0.00123	0.00523	0.00146	0.00152	0.00179	0.00564	0.00068	0.00043	0.0015	0.00154
1	French	0.75	3	1.21224	1	0.00375	0.0004	0.00754	0.06136	0.00075	0.00128	0.00988	0.0261	0.00218	0.0004	0.00341	0.01277	0.0008	0.00073	0.00769	0.00414	0.00299	0.00084	0.00126	0.0081	0.00014	0.00129	0.00332	0.00324	0.00125	0.00113	0.00288	0.00435
1	French	0.75	4	1.14963	1	0.01106	0.00564	0.01072	0.04789	0.00822	0.00497	0.0011	0.027	0.00053	0.00451	0.00272	0.0134	0.00086	0.00047	0.00343	0.00225	0.00013	0.00021	0.00198	0.00541	0.00068	0.0014	0.00256	0.00401	0.00085	5e-05	0.0008	0.00041
1	French	0.75	5	1.17991	1	0.03055	0.03024	0.0113	0.07465	0.00593	0.00629	0.01317	0.02923	0.00058	0.00138	0.00626	0.00514	0.00027	0.00906	0.00677	0.00802	0.00546	0.00176	0.0071	0.00583	0.00288	0.00262	0.00048	0.00053	0.00034	0.00319	0.00371	0.00316
1	French	2.25	1	1.15066	1	0.02015	0.02305	0.0059	0.07451	0.00847	0.00313	0.00739	0.03157	0.0016	0.00239	0.0093	0.00435	0.00328	0.00422	0.00774	0.00776	0.00602	0.00137	0.00035	0.00619	0.00369	0.0022	0.00461	0.00123	0.00142	0.00273	0.0012	0.00407
1	French	2.25	2	1.10532	1	0.00866	0.00722	0.01356	0.0581	0.00446	0.00579	0.00525	0.03088	0.00066	0.00054	0.00724	0.01047	0.00026	0.00399	0.00368	0.00608	0.00285	0.00178	0.00074	0.00724	0.00059	0.00039	0.00035	0.00016	0.00071	0.00251	0.00288	0.00263
1	French	2.25	3	1.09094	1	0.00179	0.00506	0.0117	0.05097	0.00245	0.00013	0.00161	0.02862	0.00353	0.00248	0.00316	0.01072	0.00099	0.00106	0.00286	0.00116	0.00214	0.00074	0.00309	0.00639	0.00016	0.00099	0.00209	0.0039	0.00024	0.00031	0.00188	0.00144
1	French	2.25	4	1.04753	1	0.00302	0.00532	0.02128	0.04266	0.00153	0.00052	0.00239	0.02857	0.00062	8e-05	0.00378	0.01266	0.00106	0.00145	0.00397	0.00075	0.00086	0.00246	0.0013	0.00582	0.00166	0.0006	0.00071	0.00379	0.00061	0.0022	0.00119	0.00036
1	French	2.25	5	1.09755	1.00001	0.00718	0.022	0.01084	0.06225	0.00098	0.00363	0.00509	0.03183	0.00182	0.00321	0.00437	0.00908	0.00081	0.0033	0.00782	0.00666	0.00159	0.00079	0.00083	0.00762	0.00135	0.00136	0.0024	0.00044	0.00078	0.00199	0.0019	0.00402
2	French	0.75	1	1.12515	1	0.02346	0.04422	0.00578	0.07344	0.00339	0.01671	0.01543	0.02479	0.00066	0.00401	0.00329	0.00258	0.00421	0.01227	0.00905	0.00597	0.00398	0.00412	0.00613	0.00115	0.0029	0.00389	0.00117	0.00101	0.00148	0.00384	0.00354	0.00013
2	French	0.75	2	1.33823	1	0.00474	0.0052	0.0172	0.09564	0.00016	0.00811	0.00671	0.02389	0.0049	0.00123	0.00963	0.00317	0.00042	0.00754	0.00459	0.00864	0.00429	0.00128	0.00338	0.00568	0.00149	0.00381	0.00411	0.00235	0.00161	0.00026	0.00189	0.00551
2	French	0.75	3	1.31777	1	0.01535	0.0125	0.00804	0.09241	0.00693	0.01279	0.00297	0.02002	0.00476	0.00307	0.00461	0.00363	0.0017	0.00686	0.0008	0.00673	0.00212	0.00181	0.00044	0.0024	0.00047	0.00361	0.00187	0.00177	0.0004	0.00248	0.00012	0.00032
2	French	0.75	4	1.29744	1	0.00121	0.01477	0.01636	0.08344	0.00275	0.01088	0.00815	0.02463	0.00529	0.00303	0.00895	0.00789	0.00147	0.00795	0.00583	0.01059	0.00258	0.00092	0.00363	0.00454	0.00117	0.00478	0.00223	0.00266	0.00081	0.00258	0.00092	0.00263
2	French	0.75	5	1.29595	1	0.01203	0.01411	0.01179	0.0798	0.00024	0.01516	0.00582	0.0207	0.00812	1e-05	0.00544	0.00769	0.00101	0.01112	0.004	0.00609	0.00373	0.00284	0.0008	0.00319	0.00252	0.00543	0.00152	0.00031	0.00142	0.00334	0.00067	0.00226
2	French	2.25	1	1.06594	1	0.00409	0.02874	0.00504	0.03056	0.00555	0.02126	0.01291	0.01713	0.00234	0.00642	0.00133	0.00919	0.00165	0.00444	0.0016	0.00188	0.00438	0.00812	0.0038	9e-05	0.0001	0.00458	0.00061	0.00019	0.00267	0.00144	0.00069	0.00052
2	French	2.25	2	1.26502	1	0.00694	0.03906	0.01145	0.08696	0.00955	0.00768	0.00705	0.02224	0.00159	0.00374	0.00536	0.00403	0.0063	0.00938	0.0072	0.00648	0.00141	0.00151	0.00216	0.00295	0.00432	0.00617	0.00404	0.00164	3e-05	0.00281	0.00074	0.00065
2	French	2.25	3	1.27707	1	0.00231	0.02866	0.01524	0.09102	0.00463	0.00953	0.00847	0.02472	0.00354	0.00646	0.00419	0.00111	0.00167	0.00755	0.00678	0.00648	0.00041	0.00105	0.00156	0.00326	0.00181	0.00439	0.00465	0.00116	0.00067	0.00178	0.00176	0.00185
2	French	2.25	4	1.27998	1	0.00721	0.01476	0.00998	0.09092	0.00026	0.00873	0.00166	0.0253	0.00874	0.00352	0.00593	0.00197	0.00546	0.00569	0.0016	0.00796	0.00038	0.00046	0.00119	0.00371	0.00085	0.00294	0.00185	0.00284	0.00063	0.00323	0.00023	0.0014
2	French	2.25	5	1.27221	1	0.01119	0.02721	0.00997	0.08718	0.00877	0.00042	0.00627	0.02775	0.00053	0.00173	0.00589	0.0043	0.00293	0.00442	0.00922	0.01084	0.00232	0.00161	0.00374	0.00468	0.00433	0.00388	0.00442	0.00363	0.00031	0.00319	0.00091	0.00363
3	French	0.75	1	1.29184	1	0.01212	0.03139	0.02484	0.06293	0.00788	0.00276	0.02659	0.02436	0.00421	0.00201	0.01371	0.01618	0.00564	0.00137	0.00702	0.0071	0.00163	0.00119	0.00032	0.00859	0.00231	6e-05	0.00584	0.00213	0.00235	0.00224	0.0018	0.00562
3	French	0.75	2	1.38896	1	0.0031	0.00974	0.04651	0.06709	0.00048	0.00334	0.02584	0.02727	0.00399	0.00374	0.01544	0.01443	0.00137	0.00496	0.00212	0.01102	0.00202	0.00126	0.00011	0.00627	0.00158	0.00072	0.00384	0.00088	0.00025	0.00018	0.00059	0.00516
3	French	0.75	3	1.16062	1	0.00276	0.00024	0.0123	0.06718	0.01194	0.00566	0.0116	0.03386	0.01279	0.00253	0.01232	0.00874	0.00141	0.0071	0.00701	0.00999	0.00357	0.00016	0.00169	0.00812	0.0017	0.00308	0.00574	0.00157	0.00225	0.00206	0.00058	0.00607
3	French	0.75	4	0.99286	1	0.00455	0.00312	0.02819	0.0399	0.00133	0.00181	0.01213	0.0378	0.00156	0.00063	0.00833	0.01424	0.00097	0.00112	0.00891	0.00653	0.00157	0.00047	0.00096	0.00941	0.00138	0.00108	0.00511	0.00205	0.00165	0.00027	0.00217	0.00431
3	French	0.75	5	1.02869	1	0.00224	0.02117	0.01647	0.04524	0.00155	0.0109	0.01862	0.03544	0.00091	0.00389	0.01146	0.01276	0.00139	0.00613	0.00883	0.0071	0.00199	0.00222	0.00156	0.00762	0.00111	0.00196	0.00327	0.00141	0.00121	0.00364	0.00255	0.00301
3	French	2.25	1	1.17943	1	0.02207	0.02972	0.00064	0.07198	0.00526	0.00041	0.00658	0.03092	0.0004	0.00237	0.01148	0.00753	0.0024	0.00435	0.00354	0.00927	0.00233	0.00099	0.00403	0.00732	0.00299	0.0018	0.00333	0.00068	0.00252	0.0022	0.00143	0.00537
3	French	2.25	2	1.07391	1	0.00025	0.00953	0.00784	0.04989	0.00074	0.00717	0.01861	0.03546	0.00424	0.00286	0.00962	0.01332	0.00319	0.00466	0.00888	0.00848	0.0002	0.00065	0.0002	0.00877	0.00194	0.00204	0.00295	0.00022	1e-05	0.00061	0.00297	0.00364
3	French	2.25	3	1.0668	1	0.00575	0.00595	0.01518	0.04872	0.00359	0.0021	0.00993	0.03637	0.00151	2e-05	0.01195	0.01094	0.00143	0.0017	0.0031	0.00628	0.00142	0.00125	0.00106	0.00795	0.00095	0.0008	0.00405	0.00187	0.00089	0.00142	0.00122	0.00419
3	French	2.25	4	1.06142	1	0.00792	0.02577	0.0154	0.03884	0.0037	0.00381	0.01811	0.03955	0.0003	0.00033	0.01453	0.0139	0.00381	0.00679	0.00472	0.0093	0.00303	0.00241	0.00104	0.00672	0.00075	0.00367	0.00439	0.00175	0.0005	0.00224	0.00233	0.00394
3	French	2.25	5	1.05076	1.00001	0.00254	0.02139	0.01747	0.04877	0.00084	0.00843	0.00686	0.03219	0.00145	0.00125	0.00702	0.01208	0.0013	0.00548	0.0065	0.00482	0.00254	0.00369	0.00192	0.00801	0.00278	0.0014	0.00424	0.00141	0.00058	0.00458	0.0009	0.00349
4	French	0.75	1	1.30618	1	0.00383	0.00696	0.01049	0.07041	0.01015	0.01294	0.01482	0.02082	0.00724	0.0008	0.00958	0.01526	0.00076	0.00853	0.00561	0.0084	0.00113	5e-05	2e-05	0.0064	0.00455	0.00128	0.00331	0.00037	0.00105	0.00306	0.00168	0.00241
4	French	0.75	2	1.35497	1	0.01268	0.01797	0.03371	0.06215	0.00053	0.01949	0.01996	0.01339	0.00366	0.00783	0.00747	0.0155	0.00418	0.00666	0.00415	0.00419	0.00087	0.00583	0.0006	0.00436	0.0026	0.00116	0.00259	0.00019	0.00085	0.00206	0.00132	0.00187
4	French	0.75	3	1.38904	1	0.0006	0.00482	0.02222	0.09545	0.00118	0.0096	0.0039	0.01729	0.00068	0.00035	0.00577	0.00613	0.00075	0.00526	0.00203	0.00671	0.0008	0.001	0.00108	0.00393	0.00149	0.00168	0.00061	0.00091	0.00013	0.00136	0.00259	0.00387
4	French	0.75	4	1.44747	1	0.00726	0.00106	0.01837	0.1121	0.00484	0.01809	0.00063	0.01483	0.00066	0.0067	0.00799	0.00277	0.00133	0.01035	0.00372	0.0095	0.00071	0.00552	0.00503	0.00197	0.00162	0.00415	0.00144	0.00289	0.00043	0.00143	0.00151	0.00185
4	French	0.75	5	1.47135	1	0.02151	0.05831	0.04084	0.12534	0.00889	0.0015	0.00365	0.01453	0.00597	0.01535	0.01057	0.00712	0.00458	0.00454	0.00523	0.00661	0.0002	0.00678	0.00357	0.00169	0.00124	0.00403	0.00144	0.00094	0.00167	0.00411	0.0029	0.00119
4	French	2.25	1	1.19253	1	0.01283	0.04455	0.01585	0.0632	0.00255	0.02553	0.02286	0.01772	0.01522	0.00402	0.00604	0.01003	0.00597	0.01812	0.00958	0.00116	0.00337	0.00561	0.00572	0.00299	0.00555	0.0084	0.00284	0.00206	0.00013	0.00598	0.00207	0.00056
4	French	2.25	2	1.36616	1	0.00735	0.01655	0.03184	0.08755	0.0045	0.02157	0.00705	0.01446	0.00784	0.00088	0.00411	0.00327	0.0053	0.01301	0.00178	0.00384	0.00393	0.00413	0.00024	0.00022	0.00285	0.00536	0.00098	0.00146	0.00011	0.00248	0.00159	0.00047
4	French	2.25	3	1.42982	1	0.01104	0.00756	0.04053	0.1009	0.00219	0.01047	0.01114	0.01586	0.0027	0.00653	0.00795	0.00162	0.00625	0.00906	9e-05	0.00571	0.00246	0.00667	0.00142	0.00201	0.00492	0.00541	0.00101	0.00197	0.00206	0.00258	0.00142	0.00042
4	French	2.25	4	1.41499	1	0.01071	0.00598	0.03465	0.10567	0.01203	0.002	0.00557	0.01863	0.00481	0.00459	0.00733	0.00254	0.00091	0.0043	0.00157	0.00827	0	0.00142	0.00068	0.0048	0.00143	0.00188	0.00305	0.00331	0.00084	0.00146	0.00037	0.00358
4	French	2.25	5	1.39116	1	0.0087	0.00104	0.03405	0.09813	0.00279	0.0172	0.00663	0.01633	0.00917	0.00462	0.00572	0.00045	0.00025	0.01177	0.00166	0.00459	0.00339	0.00439	0.00206	0.00094	0.00146	0.0046	0.0001	0.0015	0.00133	0.00375	0.00093	0.00093
5	French	0.75	1	1.21088	1	0.00835	0.00752	0.00068	0.06977	0.00549	0.01168	0.00335	0.0218	0.00109	0.00015	0.00378	0.00913	0.00118	0.00542	0.00493	0.00308	0.00116	0.0036	0.00153	0.00488	0.00035	0.00108	0.00308	0.00237	3e-05	0.00315	0.00032	0.00214
5	French	0.75	2	1.20606	1	0.00931	0.00683	0.00263	0.06266	0.00573	0.01189	0.00388	0.02874	0.00068	0.00413	0.0064	0.01091	0.00256	0.00355	0.00326	0.00681	0.00259	0.00251	0.00076	0.00595	0.00098	0.00253	0.00312	0.00146	0.00118	0.00273	0.00139	0.00292
5	French	0.75	3	1.21157	1	0.00863	0.03073	0.00841	0.08214	0.00178	0.00487	0.0047	0.0263	0.00329	0.00578	0.0034	0.00522	0.00024	0.00506	0.01077	0.00759	0.00101	0.00015	0.00028	0.00629	0.00166	0.00174	0.00215	0.00071	5e-05	0.00271	0.00152	0.00376
5	French	0.75	4	1.20247	1	0.00392	0.00746	0.0086	0.0593	0.00463	0.00183	0.00411	0.02945	0.00338	0.0021	0.00464	0.01115	0.00201	0.00077	0.00403	0.00515	0.00086	0.00185	0.00025	0.00702	0.00063	0.00062	0.00237	0.00302	0.00099	0.00073	0.00082	0.00408
5	French	0.75	5	1.16566	1	0.00822	0.05779	0.01421	0.08596	0.00421	0.00599	0.00272	0.02835	0.00069	0.00936	0.01408	5e-05	0.01196	0.01027	0.00946	0.01015	0.00529	0.00032	0.00462	0.00035	0.00255	0.00874	0.00306	0.00272	0.00432	4e-05	0.00414	0.00194
5	French	2.25	1	1.23189	1	0.01055	0.03001	0.01295	0.07153	0.00651	0.00745	0.00207	0.02609	2e-05	0.00498	0.00489	0.00752	0.00057	0.00443	0.00248	0.00546	0.00026	0.00205	3e-05	0.00503	0.00172	0.00228	0.00203	0.00053	0.00021	0.00329	0.00061	0.00198
5	French	2.25	2	1.23971	1	0.00453	0.05894	0.01541	0.08529	0.0084	0.01159	0.00346	0.0214	0.00127	0.00963	0.00469	0.00144	0.00605	0.01035	0.00865	0.00454	0.003	0.00159	0.00101	0.00188	0.00258	0.00633	0.00187	0.00146	0.00113	0.00289	0.00022	0.0014
5	French	2.25	3	1.22465	1	0.00588	0.06183	0.01227	0.07853	0.00337	0.01649	0.00637	0.02191	0.00983	0.01023	0.01267	0.00259	0.00309	0.01432	0.00352	0.00534	0.00092	0.00046	0.00221	0.00064	0.00054	0.00719	0.00037	0.00093	0.00059	0.00191	0.00027	0.00153
5	French	2.25	4	1.1836	1	0.00408	0.05032	0.00085	0.07953	0.00025	0.01235	0.00636	0.02716	0.00586	0.0092	0.01179	0.00253	0.00594	0.01211	0.0068	0.00653	0.00261	0.00063	0.00215	0.00294	0.00352	0.00785	0.00276	0.00107	0.00272	0.0022	0.00199	0.00036
5	French	2.25	5	1.23297	1	0.01678	0.03917	0.01496	0.0715	0.01	0.01587	0.00826	0.02373	0.0003	0.00953	0.00469	0.00804	0.00109	0.00742	0.00581	0.00531	0.00134	0.00123	0.00113	0.00404	0.00112	0.00312	0.00224	0.00024	0.00134	0.00391	0.00037	0.001
6	French	0.75	1	1.12774	1	0.01475	0.00932	0.00653	0.04331	0.00871	0.00367	0.01559	0.02025	0.00281	0.00257	0.00081	0.01441	0.0006	0.00013	0.00549	0.00182	0.00291	0.00356	0.0043	0.00421	0.00268	0.00303	0.0004	0.00465	0.00339	0.00129	0.00246	0.00074
6	French	0.75	2	1.11666	1	0.01506	0.00965	0.00052	0.04997	0.00938	0.00442	0.01305	0.02935	0.00047	0.0029	0.00744	0.01412	0.00036	0.00104	0.0054	0.00446	0.00138	0.00107	0.00062	0.00756	0.0016	0.00088	0.00195	0.00257	0.00156	0.00086	0.00146	0.00221
6	French	0.75	3	1.16242	1	0.00822	0.01482	0.0039	0.04791	0.01039	0.01362	0.00335	0.02009	0.00766	0.00112	0.00249	0.0111	0.0036	0.00651	0.00523	0.00271	0.00379	0.00215	0.00286	0.00425	0.00017	0.00244	0.0006	0.00357	0.00216	0.00262	0.00264	0.0005
6	French	0.75	4	1.07103	1	0.00639	0.01509	0.00604	0.03824	0.00374	0.00749	0.01104	0.02565	0.00117	0.00022	0.0039	0.01581	0.00189	0.00259	0.00527	0.00038	0.00304	0.00354	0.00301	0.00632	0.00119	0.00108	0.00148	0.00417	0.00185	0.0024	0.0015	0.00075
6	French	0.75	5	1.10782	1	0.02937	0.0567	0.0029	0.06858	0.00024	0.01954	0.00306	0.02282	0.00181	0.00521	0.00531	0.0017	0.00652	0.01179	0.00762	0.00613	0.00604	0.00665	0.00505	0.00119	0.00113	0.00058	0.00157	0.00195	9e-05	0.00525	0.00032	9e-05
6	French	2.25	1	1.1246	1	0.01073	0.01845	0.00253	0.0502	0.00039	0.01594	0.00025	0.02257	0.00506	0.00275	0.00181	0.00762	0.00095	0.00547	0.00024	0.00092	0.00104	0.00514	0.00107	0.00212	0.00189	0.00217	0.00021	0.00058	0.00172	0.00234	0.00012	0.00079
6	French	2.25	2	1.11601	1	0.00518	0.02202	0.00256	0.04876	0.00568	0.00118	0.00671	0.02642	0.00352	0.00309	0.00416	0.01434	0.00127	0.00033	0.00626	0.00197	0.00051	0.00153	0.00052	0.00716	0.0005	0.00011	0.00134	0.00351	0.00039	0.00137	0.00146	0.00099
6	French	2.25	3	1.12249	1	0.01774	0.04766	0.01431	0.06182	0.00256	0.0176	0.00843	0.02137	0.00202	0.00195	0.00328	0.00612	0.00437	0.01021	0.00723	0.00478	0.00628	0.00621	0.00571	0.00341	0.00148	0.00071	0.00056	0.00184	0.0012	0.00385	0.00117	0.00158
6	French	2.25	4	1.09179	1	0.02715	0.02589	0.00776	0.04871	0.00198	0.00105	0.01539	0.02731	0.00629	0.00282	0.0042	0.01465	0.00026	0.00067	0.00764	0.00351	0.00435	0.00038	0.00274	0.00698	0.00455	0.00111	0.00238	0.0042	0.0004	0.00033	0.00285	0.00149
6	French	2.25	5	1.0827	1	0.03405	0.05432	0.00499	0.06401	0.00233	0.01178	0.0134	0.0287	0.00028	0.0066	0.00813	0.00614	0.00459	0.01042	0.01151	0.00817	0.00825	0.0039	0.00525	0.00448	0.00166	0.00258	0.00121	0.00182	0.0031	0.00486	0.00218	0.00092
7	French	0.75	1	1.25356	1	0.0147	0.01172	0.01407	0.08982	0.01182	0.00272	0.00178	0.03553	1e-05	0.00678	0.01667	0.00131	0.0035	0.00175	0.00214	0.01536	0.0004	0.00128	0.00425	0.00061	0.00095	1e-05	0.00164	0.00511	0.00186	0.00081	0.00223	0.00309
7	French	0.75	2	1.46772	1	0.00361	0.00294	0.02908	0.13166	0.00211	0.00507	0.00645	0.01827	0.00225	0.00178	0.00638	0.01189	0.00035	0.00221	0.00139	0.00813	0	0.00055	0.00207	0.00368	0.00052	0.00217	0.00034	0.00326	3e-05	0.00083	0.00165	0.00045
7	French	0.75	3	1.38479	1	0.00686	0.0204	0.01613	0.11998	0.00298	0.00556	0.00898	0.01993	0.00345	0.00631	0.00613	0.00702	0.00195	0.00508	0.00214	0.00839	0.00211	0.00317	0.00305	0.0015	0.00076	0.00456	0.00193	0.00273	0.0019	0.00198	0.0004	0.00046
7	French	0.75	4	1.31124	1	0.00924	0.01844	0.01392	0.10837	0.00276	0.00432	0.00155	0.02596	0.00255	0.0056	0.01179	0.0048	0.00233	0.00446	0.00297	0.01132	0.00069	0.0026	0.00324	0.00067	0.00017	0.00341	0.00252	0.00526	0.00103	0.00118	0.00227	0.00114
7	French	0.75	5	1.29334	1	0.01492	0.01469	0.00841	0.09371	0.01692	0.00586	0.00732	0.02995	0.00581	0.00165	0.01408	0.00174	0.00437	0.0075	0.00165	0.01038	0.00315	0.00111	0.00308	0.00158	0.00227	0.0046	0.00391	0.00322	0.00159	0.00122	0.00192	0.00188
7	French	2.25	1	1.23003	1	0.01189	0.01844	0.002	0.08683	0.0053	0.01438	0.00508	0.02859	0.00293	0.00569	0.00712	4e-05	0.00107	0.00901	0.00012	0.00875	0.00377	0.001	0.00182	0.00117	0.00089	0.00466	0.00024	0.00291	0.00172	0.00117	0.00024	4e-05
7	French	2.25	2	1.27572	1	0.01008	0.02324	0.00334	0.10275	0.00419	0.0078	0.01143	0.02643	0.0043	0.00611	0.00546	0.00472	0.00176	0.00616	0.00118	0.00926	0.00209	0.00144	0.00209	0.00086	0.00056	0.00483	0.00049	0.00344	0.00204	0.00022	0.00059	0.00135
7	French	2.25	3	1.2297	1	0.00811	0.025	0.00436	0.09357	0.00098	0.01249	0.00707	0.02963	0.00852	0.00745	0.00656	0.00431	0.00105	0.00915	0.00058	0.00839	0.00457	0.00289	0.00153	0.0007	0.00024	0.00521	0.0003	0.00194	0.00163	0.00037	0.00069	0.00026
7	French	2.25	4	1.26534	1	0.01224	0.02445	0.00226	0.08971	0.00165	0.01371	0.00363	0.02798	0.00793	0.00489	0.0077	0.00223	0.00022	0.01096	0.00222	0.00836	0.00442	0.00127	0.00012	0.00169	0.00105	0.00563	6e-05	0.00111	0.00182	0.00119	0.00049	0.00083
7	French	2.25	5	1.29625	1	0.01582	0.01202	0.00284	0.10204	0.00798	0.01634	0.0035	0.02426	0.00573	0.0055	0.00793	0.00489	0.001	0.01066	0.00012	0.00669	0.00414	0.0021	0.00143	0.00071	0.00043	0.00608	6e-05	0.00186	0.00277	7e-05	0.00054	0.00076
1	Multani	0.75	1	1.08876	1	0.02032	0.00983	0.0174	0.04791	0.02493	0.00882	0.01677	0.0271	0.00693	0.01049	0.00889	0.01283	0.00714	0.00766	0.00852	0.00272	0.00018	0.00541	0.0004	0.00636	0.00385	0.00071	0.00402	0.00184	0.00292	0.00479	0.00024	0.00177
1	Multani	0.75	2	1.06423	1	0.01875	0.01234	0.00534	0.02398	0.01751	0.00093	0.02754	0.02276	0.00274	0.00841	0.00578	0.02054	0.00881	0.00062	0.00905	0.00052	0.00335	0.00695	0.00145	0.00688	0.0034	0.00338	0.00288	0.0029	0.00321	0.00235	0.00064	0.0006
1	Multani	0.75	3	1.15389	1	0.01489	0.01157	0.00532	0.04744	0.01324	0.00876	0.01912	0.02396	0.00148	0.0077	0.00881	0.01665	0.00586	0.00515	0.00565	0.00237	0.00324	0.00535	0.00139	0.00798	0.00402	0.00021	0.00238	0.00265	0.00279	0.00327	0.00229	0.00244
1	Multani	0.75	4	1.13872	1	0.01645	0.01372	0.01213	0.03358	0.01593	0.0094	0.02573	0.02441	0.00268	0.00633	0.01079	0.01656	0.0056	0.00539	0.00446	0.00151	0.00019	0.00655	0.00241	0.00517	0.0001	0.00129	0.00152	0.00218	0.00346	0.0028	0.00146	0.00058
1	Multani	0.75	5	1.04832	1	0.01313	0.00379	0.00967	0.02602	0.01301	0.00607	0.01242	0.02186	0.00061	0.00912	0.00113	0.01921	0.00698	0.00343	0.00812	0.00165	0.00063	0.00606	0.00157	0.0048	0.00083	0.00143	0.00105	0.00512	0.00196	0.00171	0.00215	0.00065
1	Multani	2.25	1	1.02962	1	0.01769	0.00225	0.01916	0.04123	0.01921	0.0096	0.01309	0.03253	0.00677	0.00618	0.00905	0.01237	0.00355	0.0073	0.00675	0.00414	0.00032	0.00505	0.00088	0.00623	0.0015	0.00056	0.0037	0.00159	0.00148	0.0039	0.00064	0.00188
1	Multani	2.25	2	1.05344	1	0.01352	0.01019	0.00609	0.02711	0.01997	0.01046	0.01673	0.02366	0.00322	0.01087	0.00721	0.01559	0.01011	0.00455	0.00426	0.00093	0.0004	0.00891	0.00122	0.0037	0.00375	0.00235	0.00234	0.00171	0.00222	0.00267	1e-05	0.00099
1	Multani	2.25	3	1.13506	1	0.01176	0.00421	0.00084	0.04514	0.0206	0.01375	0.01512	0.02989	0.0112	0.00778	0.01008	0.01403	0.00388	0.01077	0.0045	0.0054	0.00212	0.00481	0.00068	0.00597	0.00329	0.00149	0.0019	0.00094	0.00089	0.00466	0.00048	0.00141
1	Multani	2.25	4	1.09359	1	0.01638	0.00019	0.00218	0.03623	0.0153	0.00579	0.01741	0.02423	0.00185	0.00832	0.00782	0.01607	0.00497	0.00325	0.00425	0.00029	0.00157	0.00637	0.00197	0.00539	0.00186	0.00232	0.00068	0.00376	0.0023	0.00333	0.0021	0.00054
1	Multani	2.25	5	1.06196	1	0.02251	0.00885	0.00451	0.02996	0.02281	0.00669	0.01775	0.02797	0.00415	0.00994	0.00721	0.01642	0.0063	0.00512	0.00539	0.00104	0.00128	0.0055	0.00212	0.00485	0.00041	0.00138	0.00166	0.0042	0.00239	0.00279	0.00195	7e-05
2	Multani	0.75	1	1.12279	1	0.01487	0.01113	0.02441	0.06907	0.01713	0.00404	0.00668	0.03497	0.00401	0.00287	0.01612	0.00638	0.00814	0.00764	0.00422	0.01115	0.00452	0.00218	0.00516	0.00529	0.00373	0.0046	0.00334	0.00233	0.00154	0.00283	0.00213	0.00379
2	Multani	0.75	2	1.13668	1.00001	0.01539	0.04341	0.01108	0.0623	0.01747	0.01252	0.01671	0.03202	0.00924	0.00208	0.02024	0.00636	0.01175	0.01443	0.00605	0.00968	0.00731	0.00306	0.00643	0.0015	0.00542	0.00819	0.00167	0.00203	0.00443	0.00394	0.0038	0.00043
2	Multani	0.75	3	1.16294	1	0.01411	0.0327	0.01344	0.03192	0.01286	0.00435	0.02968	0.02523	0.00563	0.00538	0.01152	0.02042	0.01184	0.00257	0.0098	0.00516	0.0032	0.0106	0.00129	0.0064	0.00754	0.00059	0.00561	3e-05	0.00216	0.00625	0.00144	0.00145
2	Multani	0.75	4	1.24464	1	0.00474	0.02328	0.01506	0.07146	0.00423	0.01039	0.01452	0.02855	0.00053	0.0021	0.01428	0.00697	0.00525	0.00773	0.00352	0.00879	0.00119	0.00372	0.00248	0.00308	0.00253	0.0046	0.00308	0.00036	0.00037	0.00428	0.00097	0.00216
2	Multani	0.75	5	1.19961	1	0.00996	0.03438	0.02081	0.06049	0.00518	0.00867	0.02009	0.02154	0.00761	0.00341	0.01749	0.01642	0.00807	0.00922	0.00733	0.00989	0.00553	0.00804	0.00638	0.0034	0.00488	0.00406	0.00248	0.00098	7e-05	0.00718	0.00242	0.00238
2	Multani	2.25	1	1.07324	1	0.00746	0.01974	0.0009	0.0269	0.00649	0.01785	0.02566	0.03021	0.00796	0.0029	0.01118	0.0157	0.00458	0.01056	0.00213	0.0039	0.00293	0.00471	0.0023	0.00248	0.001	0.00072	0.00091	0.00296	0.00233	0.00317	0.00213	0.0003
2	Multani	2.25	2	1.13098	1	0.00229	0.02103	0.00341	0.0447	0.01186	0.01454	0.02259	0.02732	0.00537	0.00305	0.00878	0.01388	0.00774	0.01008	0.00604	0.0049	0.00208	0.00517	0.00201	0.00382	0.00354	0.00091	0.00236	0.00158	0.00328	0.00523	0.00273	0.00086
2	Multani	2.25	3	1.17023	1	0.01561	0.0405	0.00433	0.06352	0.00287	0.02128	0.00244	0.02294	0.01384	0.0081	0.00296	0.00495	0.00172	0.00985	0.00053	0.00055	0.00098	0.00115	0.00292	0.00106	0.00263	0.00154	9e-05	0.00309	0.00148	0.00263	0.00142	0.00029
2	Multani	2.25	4	1.06237	1	0.02202	0.0286	0.00062	0.03135	0.00569	0.02746	0.02445	0.0257	0.01345	0.00242	0.00851	0.01339	0.00755	0.01257	0.00332	0.00308	0.00238	0.00831	0.00044	0.00248	0.00681	0.00138	0.00097	0.00056	0.00136	0.00499	0.00109	0.00123
2	Multani	2.25	5	1.14815	1	0.01439	0.00983	0.00513	0.04369	0.00542	0.00265	0.02532	0.02543	0.00694	0.00573	0.00779	0.01851	0.00213	0.00129	0.00828	0.00308	0.00433	0.00322	0.00333	0.00789	0.00041	0.00156	0.00306	0.00378	0.00349	0.00117	0.00358	0.00116
3	Multani	0.75	1	1.07153	1	0.0164	0.00498	0.00293	0.01842	0.0133	0.00013	0.02528	0.02879	0.00095	0.00484	0.00711	0.02077	0.00059	0.00075	0.00677	0.00181	0.00369	0.0017	0.00434	0.00526	0.00122	0.00329	0.0027	0.00506	0.00114	0.00031	0.00213	0.00072
3	Multani	0.75	2	1.08396	1	0.00557	0.00117	0.01162	0.04349	0.00272	0.00031	0.01194	0.02829	0.00274	0.00125	0.00472	0.01542	0.00193	0.00106	0.00606	0.00247	0.00122	0.00152	0.00408	0.00738	0.0001	0.00155	0.0033	0.00423	0.00175	0.00057	0.00342	0.00264
3	Multani	0.75	3	1.02745	1	0.02583	0.00149	0.0075	0.01853	0.01633	0.00562	0.03011	0.02376	0.00343	0.00644	0.00255	0.02257	0.0014	0.00232	0.01	0.00208	0.00569	0.00301	0.00848	0.00674	0.0005	0.00437	0.00461	0.00636	0.00416	0.00166	0.00403	0.00011
3	Multani	0.75	4	1.09308	1	0.01169	0.00614	0.00656	0.04355	0.00125	0.00405	0.01387	0.02747	0.00939	0.00115	0.00456	0.01677	0.00272	0.00378	0.00793	0.00194	0.00316	5e-05	0.00306	0.00878	0.00138	0.00312	0.00348	0.00437	0.00314	0.00046	0.00389	0.0021
3	Multani	0.75	5	1.03606	1	0.04146	0.01246	0.0052	0.02479	0.01795	0.00636	0.02508	0.01863	0.00424	0.00946	0.00167	0.02119	0.00069	0.00055	0.00989	0.00374	0.00446	0.00076	0.00616	0.00609	0.00323	0.00386	0.00134	0.00595	0.00086	0.00123	0.00259	0.00126
3	Multani	2.25	1	1.09691	1	0.01782	0.02483	0.00281	0.04092	0.01745	0.00711	0.03144	0.02985	0.00293	0.00581	0.01337	0.01579	0.01235	0.007	0.01076	0.00747	0.00093	0.00787	5e-05	0.00545	0.00597	0.00124	0.00643	0.00058	0.00287	0.00584	0.00085	0.00249
3	Multani	2.25	2	1.16794	1	0.03375	0.01595	0.00092	0.06431	0.01922	0.00155	0.01712	0.03063	0.0012	0.00806	0.01326	0.00825	0.00948	0.00552	0.00833	0.00906	0.00397	0.00641	0.00031	0.00443	0.00444	0.0011	0.00441	0.00087	0.00148	0.00519	9e-05	0.00252
3	Multani	2.25	3	1.01464	1	0.00854	0.01644	0.00343	0.02609	0.00102	0.0054	0.02823	0.01969	0.0053	0.00452	3e-05	0.0194	0.00309	0.00159	0.0086	0.00465	0.00562	0.00689	0.00858	0.00594	0.00045	0.00247	8e-05	0.00711	0.00299	0.00254	0.0042	1e-05
3	Multani	2.25	4	1.04831	1	0.01338	0.03965	0.00925	0.02867	0.00031	0.00727	0.02766	0.01832	0.00891	0.0013	0.0033	0.01841	0.00204	0.0026	0.00801	0.0037	0.00597	0.00651	0.00927	0.00513	0.00199	0.00322	0.0012	0.00523	0.00217	0.00276	0.00446	0.00032
3	Multani	2.25	5	1.06416	1	0.00903	0.0245	0.0022	0.02903	0.00048	0.00458	0.02299	0.02165	0.00922	0.0056	0.00293	0.01925	0.00843	0.00247	0.00975	0.00101	0.00205	0.00788	0.00472	0.00697	0.00048	0.00143	0.00248	0.00379	0.00299	0.00219	0.00266	0.00136
4	Multani	0.75	1	1.30348	1	0.01219	0.03032	0.02573	0.07743	0.00018	0.00458	0.02393	0.02659	0.00027	3e-05	0.01726	0.00759	0.00719	0.0085	0.00738	0.01136	0.00124	0.00423	0.00104	0.0033	4e-05	0.00488	0.00496	0.00195	0.00036	0.00488	0.00053	0.00182
4	Multani	0.75	2	1.25352	1	0.03396	0.04	0.02741	0.0674	0.01434	0.0078	0.03189	0.0284	0.0004	0.00523	0.01469	0.01304	0.00583	0.01065	0.0117	0.01273	0.0044	0.00068	0.00278	0.00688	0.00033	0.00406	0.00484	0.00257	0.00246	0.00337	0.00278	0.00359
4	Multani	0.75	3	1.22992	1	0.01137	0.00542	0.0072	0.06146	0.00137	0.01444	0.01733	0.02466	0.00405	0.00335	0.01153	0.012	0.00317	0.00735	0.00236	0.00604	0.00153	0.0037	0.00047	0.00454	0.00331	0.00089	0.00092	0.00132	0.00046	0.00338	0.0011	0.00238
4	Multani	0.75	4	1.24649	1	0.00154	0.01031	0.0046	0.06029	0.00668	0.00939	0.01876	0.03007	0.00535	0.00439	0.01381	0.01257	0.00101	0.00504	0.00597	0.00853	0.00027	0.00556	0.00116	0.00714	0.00282	0.00355	0.00512	0.00046	0.00027	0.00307	0.00064	0.00486
4	Multani	0.75	5	1.26099	1	0.00652	0.00761	0.01354	0.07157	0.00596	0.00492	0.00521	0.02681	0.0026	0.0044	0.00522	0.00904	0.00196	6e-05	0.00463	0.00629	0.00209	0.00066	0.00044	0.00653	0.00072	0.00088	0.00303	0.00129	0.00059	0.0004	0.00012	0.00418
4	Multani	2.25	1	1.08465	1	0.01868	0.01172	0.00238	0.03889	0.02127	0.00603	0.01249	0.02688	0.00568	0.0092	0.0054	0.01348	0.00419	0.00344	0.00308	0.00097	0.00091	0.00472	0.00274	0.00445	0.00144	0.00266	0.00075	0.00367	0.00313	0.00232	0.00225	0.00051
4	Multani	2.25	2	1.13427	1.00001	0.01824	0.01334	0.00731	0.05976	0.01783	0.0094	0.00369	0.02839	0.00638	0.00657	0.00627	0.00627	0.0059	0.00845	0.00484	0.00476	0.00011	0.00571	0.00068	0.00375	0.00331	0.00033	0.00306	0.00082	0.00049	0.00491	0.001	0.00215
4	Multani	2.25	3	1.17422	1	0.03394	0.03006	0.0058	0.07541	0.02143	0.0161	0.0065	0.02507	0.01177	0.00095	0.00965	0.0002	0.00498	0.01313	0.00765	0.00573	0.00366	0.00451	5e-05	0.00016	0.0023	0.00334	0.00146	0.00287	0.0022	0.00483	0.00063	0.00154
4	Multani	2.25	4	1.16506	1	0.01362	0.00731	0.00262	0.05939	0.01762	0.011	0.00963	0.03071	0.00742	0.00659	0.01174	0.00844	0.00503	0.01101	0.00388	0.00773	0.00115	0.00462	0.00269	0.00417	0.00412	0.00277	0.00187	0.00161	0.00014	0.00498	0.0006	0.00163
4	Multani	2.25	5	1.20207	1	0.03328	0.02541	0.00907	0.0859	0.01517	0.01274	0.00504	0.02566	0.01032	0.00036	0.01195	0.00333	0.00676	0.01237	0.00558	0.00661	0.00217	0.00362	0.00285	9e-05	0.00195	0.00453	0.00277	0.00264	0.00028	0.00343	0.00132	0.001
5	Multani	0.75	1	1.27989	1	0.02895	0.0242	0.0038	0.09223	0.02129	0.00105	0.01318	0.02894	0.00468	0.00128	0.01883	0.00114	0.01027	0.00988	0.00501	0.01422	0.00356	0.00095	0.00145	0.00028	0.00244	0.00541	0.00601	0.00377	0.00107	0.00036	0.00132	0.0003
5	Multani	0.75	2	1.41028	1	0.02219	0.00932	0.02252	0.10451	0.01845	0.01227	0.01919	0.01733	0.00694	0.00099	0.01656	0.00198	0.00968	0.01378	0.00748	0.00974	0.00405	0.0011	0.0036	0.0002	0.00419	0.00559	0.00384	0.00216	0.00197	0.00217	0.00187	0.00046
5	Multani	0.75	3	1.34515	1	8e-05	0.01282	0.00349	0.11038	0.00551	0.01159	0.00964	0.02296	0.00787	0.00729	0.0076	0.0055	0.00155	0.00743	0.00016	0.00688	0.00355	0.00439	0.00319	0.00138	0.00132	0.00509	0.00092	0.00217	0.00095	0.00267	0.00131	0.00262
5	Multani	0.75	4	1.33305	1	0.02949	0.00184	0.01106	0.11358	0.02412	0.00369	0.00195	0.02666	0.00382	0.00206	0.01808	0.00722	0.00629	0.00742	0.00035	0.01307	0.0013	0.00346	0.00407	0.00239	0.00031	0.00224	0.00347	0.00543	0.00212	0.00165	0.00175	0.00046
5	Multani	0.75	5	1.32397	1	0.02417	0.01458	0.00927	0.11695	0.02178	0.00521	0.0003	0.02241	0.00554	0.00308	0.01399	0.00785	0.00544	0.00664	0.00314	0.00873	0.00094	0.00213	0.00463	0.00141	0.00356	0.00502	0.00404	0.00339	0.00108	0.00083	0.00333	0.00024
5	Multani	2.25	1	1.17819	1	0.00996	0.00252	0.01022	0.06736	0.02116	0.01985	0.00661	0.02704	0.01419	0.00796	0.01217	0.00388	0.00387	0.01434	0.00124	0.00563	0.00189	0.00609	0.00218	0.00153	0.00569	0.00439	0.00098	0.00206	0.00126	0.00532	0.00165	0.00039
5	Multani	2.25	2	1.18118	1	0.01044	0.01177	0.00783	0.0717	0.01695	0.01721	0.01097	0.02915	0.00854	0.00121	0.01357	0.00183	0.00469	0.01041	0.00264	0.00757	0.00021	0.00443	0.00178	0.00085	0.00494	0.00337	0.00219	0.00115	0.00125	0.00478	0.00054	0.0001
5	Multani	2.25	3	1.29384	1	0.0047	0.01157	0.01344	0.0949	0.00532	0.01496	0.0013	0.02515	0.00971	0.00184	0.0087	0.00235	0.00145	0.01157	0.00083	0.00732	0.00661	0.00037	0.00166	0.0009	0.00017	0.00653	0.00069	0.00134	0.00213	0.00198	0.00013	0.00098
5	Multani	2.25	4	1.31059	1	0.00538	0.00686	0.00845	0.08911	0.0135	0.01695	0.00064	0.02556	0.00989	0.00417	0.00989	0.0007	0.00263	0.01353	0.00185	0.0064	0.00386	0.00163	0.00065	0.00065	0.00264	0.00524	0.00082	0.0011	0.00121	0.00327	0.00133	0.00057
5	Multani	2.25	5	1.29271	1	0.01456	0.00321	0.00215	0.09521	0.01356	0.0073	0.00421	0.02857	0.00272	0.00318	0.01321	0.00083	0.00545	0.00796	0.00122	0.01181	0.00144	0.00111	0.0025	0.00047	0.00262	0.00412	0.00231	0.00363	0.00011	0.00223	0.00087	0.00127
6	Multani	0.75	1	1.34372	1	0.00541	0.03589	0.01757	0.0862	0.01054	0.0255	0.01113	0.02079	0.0169	0.00764	0.01474	0.00109	0.00205	0.01713	0.00246	0.00603	0.00651	0.00296	0.00214	0.00542	0.0023	0.00586	0.00098	0.00012	0.00321	7e-05	0.00304	0.00432
6	Multani	0.75	2	1.35941	1	0.00491	0.03485	0.0282	0.08673	0.00757	0.01389	0.01244	0.0202	0.01158	0.00654	0.01187	0.00531	0.00102	0.00957	0.00013	0.00686	0.00473	0.00043	0.00196	0.00239	0.00128	0.00505	0.00054	0.00147	0.00065	0.00223	0.00162	0.0016
6	Multani	0.75	3	1.30821	1.00001	0.03348	0.04625	0.01738	0.08912	0.01517	0.02073	0.01637	0.01825	0.01421	0.00694	0.02135	0.00236	0.01223	0.01688	0.00725	0.00842	0.00085	0.00101	0.00206	0.00645	0.00523	0.00595	0.00088	0.0003	0.00311	0.00174	0.00426	0.0053
6	Multani	0.75	4	1.34967	1	0.00581	0.01893	0.02693	0.07944	0.00361	0.01757	0.00585	0.01842	0.00483	0.00053	0.00695	0.00536	0.00549	0.00796	0.00087	0.00622	0.0045	0.00775	0.00024	7e-05	0.00264	0.00446	6e-05	0.00219	0.00113	0.00434	0.00092	0.00026
6	Multani	0.75	5	1.28928	1	0.00083	0.00896	0.00938	0.08578	0.01007	0.01525	0.00549	0.02438	0.01065	0.0006	0.01107	0.00149	0.00208	0.01129	0.00122	0.00724	0.0047	0.00156	0.00078	0.00034	0.00074	0.00438	0.00103	0.00043	0.00028	0.00264	0.00093	7e-05
6	Multani	2.25	1	1.31733	1	0.02083	0.01762	0.03679	0.07317	0.00184	0.02229	0.01556	0.01633	0.00915	2e-05	0.00457	0.00662	0.00209	0.00935	0.0017	0.00275	0.00137	0.00573	0.001	0.00183	0.00291	0.00121	0.00209	0.00076	0.00184	0.0052	0.00163	0.00144
6	Multani	2.25	2	1.29385	1	0.003	0.02435	0.02595	0.06971	0.01099	0.02297	0.01436	0.02103	0.01104	0.00218	0.01292	0.00326	0.00312	0.01377	0.0015	0.00478	0.00271	0.00493	0.00195	0.00108	0.00367	0.00403	0.00077	0.00242	0.00129	0.00333	0.00235	0.00056
6	Multani	2.25	3	1.30487	1	0.00516	0.00153	0.03189	0.06862	0.01463	0.0173	0.01637	0.02265	0.01046	0.00655	0.01078	0.00837	0.00233	0.01242	0.00189	0.00645	0.00217	0.00488	0.00158	0.00224	0.00287	0.00309	0.0011	0.00122	4e-05	0.00385	0.00023	0.0011
6	Multani	2.25	4	1.45666	1	0.0038	0.03682	0.05091	0.1011	0.004	0.01543	0.01631	0.00981	0.00794	0.0015	0.01181	0.00151	0.00757	0.01241	0.00326	0.00702	0.00273	0.00337	0.00273	0.00513	0.00404	0.00562	0.00148	0.00229	0.00254	0.00147	0.00209	0.00494
6	Multani	2.25	5	1.30886	1	0.00864	0.0148	0.02483	0.06866	0.00728	0.02573	0.01158	0.01597	0.01146	0.0042	0.00655	0.00805	0.00231	0.01542	0.00192	0.00346	0.00229	0.00519	0.0008	0.00145	0.00395	0.0037	0.00095	0.00251	0.00022	0.00328	0.00138	0.00033

## Sheet: PCA
% variance explained by first 10 PCs	0.9439	0.0183	0.0128	0.0071	0.0048	0.0036	0.0029	0.0017	0.0012	0.0006
cum. % variance explained by first 10 PCs	0.9439	0.9622	0.975	0.982	0.9869	0.9904	0.9933	0.995	0.9961	0.9968
Eigenvalues for first 4 PCs	0.0139352	0.00027031	0.00018838	0.00010416
Eigenvectors (factor loadings)	0.979368	-0.101689	-0.112465	0.0267615
	-1.59e-06	2.025e-05	4.3e-07	4.12e-06
	-0.0124171	0.169083	-0.0741161	0.695142
	0.0024486	0.782135	-0.500023	-0.159522
	0.0494206	-0.109959	-0.279662	-0.258857
	0.187651	0.49611	0.61899	0.0149687
	-0.00571516	-0.0435912	0.0303315	0.532992
	0.0129094	0.0803139	-0.14682	-0.0226095
	-0.0222587	-0.126785	-0.402687	0.243182
	-0.0233458	0.0224042	0.177077	0.0316202
	0.00589789	0.0120747	-0.0581587	0.0511756
	-0.00100475	0.034913	-0.0432917	0.0657392
	0.0109537	0.0410626	-0.0217508	0.173616
	-0.0300748	-0.184169	-0.143976	0.0243865
	-0.00163288	0.0492054	-0.075236	0.139065
	0.0133276	0.113354	-0.0600014	0.0702501
	-0.0127538	0.040151	-0.0661594	0.0403478
	0.0133966	0.0538676	0.0625093	0.0611219
	-0.0015002	0.0348581	-0.0213917	0.0149931
	-0.00385065	-0.0144586	-0.0762101	0.0492883
	-0.00309511	0.0310685	-0.016107	0.025346
	-0.0102522	-0.0575624	-0.0161756	-0.0354387
	0.00014048	0.011674	-0.0372998	0.0508292
	0.0067391	0.0523907	-0.00729061	0.00811477
	-0.00136465	-0.00809325	-0.00188586	0.0317415
	-0.00306046	-0.0185687	0.0179092	0.022298
	-0.00225413	0.00454519	-0.016414	0.0299891
	-0.00143348	0.0177679	-0.037603	0.0336788
	-0.0019411	0.00493615	-0.0155152	0.00567629
	0.00115876	-0.00917197	0.00168191	-0.0237858
